# Supplementary material for: Trends in national-level school feeding policy objectives worldwide: Japan and multiple countries
Source: Trop Med Health. 2025 Nov 24;53:172. doi: 10.1186/s41182-025-00818-1 (PMC12642336; doi:10.1186/s41182-025-00818-1)
Supplement: Supplementary file 2 — Additional file 2 (Title of data: Appendix 1. The countries which participated and did not participate in The Global Child Nutrition Foundation (GCNF) survey 2021. Description of data. The file is supplemental detailed information about the countries which participated and did not participate in The Global Child Nutrition Foundation (GCNF) survey 2021from its data set.) [file 41182_2025_818_MOESM2_ESM.xlsx]

## Sheet: Sheet1
Coutries without responses	Coutries with responses
Afghanistan	Andorra
Albania	Angola
Algeria	Antigua and Barbuda
Azerbaijan	Argentina
Bahrain	Armenia
Belarus	Australia
Bolivia	Austria
Canada	Bahamas
Colombia	Bangladesh
Comoros	Barbados
Costa Rica	Belgium
Cuba	Belize
Djibouti	Benin
Dominica	Bhutan
Dominican Republic	Bosnia and Herzegovina
Egypt	Botswana
Eritrea	Brazil
Fiji	Brunei
Gabon	Bulgaria
Germany	Burkina Faso
Iran	Burundi
Japan	Cabo Verde
Jordan	Cambodia
Lebanon	Cameroon
Liechtenstein	Central African Republic
Maldives	Chad
Marshall Islands	Chile
Mauritius	China
Moldova	Congo
Morocco	Côte D'Ivoire
Myanmar	Croatia
Nauru	Cyprus
Nicaragua	Czech Republic
North Korea	Denmark
Oman	Ecuador
Papua New Guinea	El Salvador
Paraguay	Equatorial Guinea
Qatar	Estonia
Russia	eSwatini
Rwanda	Ethiopia
Saudi Arabia	Finland
Seychelles	France
Singapore	Gambia
South Korea	Georgia
Suriname	Ghana
Tanzania	Greece
Turkey	Grenada
Turkmenistan	Guatemala
Ukraine	Guinea
United Kingdom	Guinea-Bissau
Vanuatu	Guyana
Venezuela	Haiti
Vietnam	Honduras
Yemen	Hungary
	Iceland
	India
	Indonesia
	Iraq
	Ireland
	Israel
	Italy
	Jamaica
	Kazakhstan
	Kenya
	Kiribati
	Kuwait
	Kyrgyzstan
	Laos
	Latvia
	Lesotho
	Liberia
	Libya
	Lithuania
	Luxembourg
	Madagascar
	Malawi
	Malaysia
	Mali
	Malta
	Mauritania
	Mexico
	Micronesia
	Monaco
	Mongolia
	Montenegro
	Mozambique
	Namibia
	Nepal
	Netherlands
	New Zealand
	Niger
	Nigeria
	North Macedonia
	Norway
	Pakistan
	Palau
	Palestine
	Panama
	Peru
	Philippines
	Poland
	Portugal
	Republic of Congo
	Romania
	Saint Kitts and Nevis
	Saint Lucia
	Saint Vincent and the Grenadines
	Samoa
	San Marino
	Sao Tome and Principe
	Senegal
	Serbia
	Sierra Leone
	Slovakia
	Slovenia
	Solomon Islands
	Somalia
	South Africa
	South Sudan
	Spain
	Sri Lanka
	Sudan
	Sweden
	Switzerland
	Syria
	Tajikistan
	Thailand
	Timor Leste
	Togo
	Tonga
	Trinidad and Tobago
	Tunisia
	Tuvalu
	Uganda
	United Arab Emirates
	United States
	Uruguay
	Uzbekistan
	Zambia
	Zimbabwe
