# Supplementary material for: Trends in national-level school feeding policy objectives worldwide: Japan and multiple countries
Source: Trop Med Health. 2025 Nov 24;53:172. doi: 10.1186/s41182-025-00818-1 (PMC12642336; doi:10.1186/s41182-025-00818-1)
Supplement: Supplementary file 3 — Additional file 3 (Title of data: Appendix 1. Objectives of the school feeding policy across countries. Description of data. The file is supplemental detailed information and description in the school feeding policy of the countries involved in this study.) [file 41182_2025_818_MOESM3_ESM.xlsx]

## Sheet: Apendex (2)
Appendix 1. Objectives of the school feeding policy across countries.
Country	Education
Angola	ARTICLE 4 Objective of the Program The School Lunch Program has the following objectives: a) Stimulate children's ability to grasp knowledge B) Encourage the balanced development of all children's potential c) Preventing school failure and dropout e) contribute to the formation of healthy eating habits f) promote attendance and effective compliance with compulsory schooling	attendance drop out
Bangladesh	24. Special provisions like free admission, free education materials, free lunch at schools and stipends will be arranged to attract and retain these children in the schools. Effective measures will be taken for their safe protection within the schools.	atttendance
Brazil	(Same text with the right column) Art. 4 The National School Feeding Program - PNAE aims to contribute to the growth and biopsychosocial development, learning, school performance and the formation of healthy eating habits of students, through food and nutrition education actions and the provision of meals that cover their nutritional needs during the school term.
Cabo Verde	(Same text with the right column) Article 5 Objectives School food and health aims to contribute to the growth and integral development of students, learning, school performance and the formation of healthy eating practices for students, through food education and health education, health promotion, prevention and care, contributing to the fight against malnutrition and food insecurity.
Ecuador
Ghana
Guatemala	(Same text with a part of the right column)Article 2. Specific objectives. The specific objectives of this Law are: a. Execute actions aimed at improving the nutritional status and academic development of students attending public or private educational centers.
Honduras	(Same text with the right column) ARTICLE 1.- OBJECTIVE. To create the legal framework for the State of Honduras to provide children in an adequate manner, the nutritional food ration in all public educational centers of pre-basic, basic and progressively secondary education levels of the country, within the framework of the human right to food that includes the right of children not to suffer fr…
India	(ii)Encouraging poor children, belonging to disadvantaged sections, to attend school more regularly and help them concentrate on classroom activities.
Jamaica	(Same text with a part of the right column) 7. contributing to improvements in the nutritional knowledge of children and their families.
Japan	Article 2 (ii) To deepen students' correct understanding of food in daily life, to cultivate the ability to make sound dietary decisions, and to nurture desirable eating habits. (iii) To enrich school life and foster a pleasant sociability and cooperative spirit. (iv) To deepen students' understanding that dietary life is based on the benefits of nature, and to cultivate a spirit of respect for l…
Kenya	Strategic Objective 2. To improve the enrolment, attendance, retention, completion and learning of school children with equity
Namibia	・Enhance access, retention and learning outcomes through timely access to diverse nutritious food in schools.
Nepal	• To incorporate SHN program in School Improvement Plan (SIP)/annual work plan of schools
Panama	Article 2. 2. To contribute to the biopsychosocial development of learning, school performance and the formation of healthy eating habits. Article 5. Article 4 of Law 35 of 1995 shall read as follows: The Study Without Hunger program is incorporated into the Complementary Food Program, with the objective of serving the school population of the most vulnerable sectors of the country who are studyi…
Philippines
Republic of Congo	Strategic axis 1: Education: The PNAS must: (i) facilitate access to good quality basic education for all Congolese children; (ii) contribute to improving school attendance and performance; (iii) improve school completion by reducing drop-out rates. This strategic objective, linked to that of PRAASED, targets all school-age children in an inclusive way, regardless of their gender, or their family…
Saint Kitts and Nevis
Sao Tome and Principe	c) To guarantee the right of access to education for all children, regardless of their origin, gender, physical, mental or social condition; d) To reinforce the importance of consuming local products in school meals.
Sierra Leone	In Education: (i) increased access to school, regular attendance, retention, concentration to learn, and completion of the full school cycles; (ii) gradual integration of a comprehensive home-grown school feeding into the education system from pre-primary to junior secondary school.
Spain	These are professionals who attend and supervise schoolchildren during lunch and recess time, helping them to create and develop habits and attitudes favorable to health, hygiene, participation, coexistence and correct eating behavior,
United States of America
Zambia	To improve enrolment, attendance, retention and progression of learners;

## Sheet: Apendex
Appendix 1. Objectives of the school feeding policy across countries.
Country	Name of the law, policy, or standard (The language of the name is from the data source)	URL	Vision	Vision in the original language if it is not in Englsih	Mission	Mission if the origina language is not English	Health and nutririon	Education	Social protection（household food security)	Agriculture（Rural economy, food system）	Other1	Other2
Angola	Decreto presidencial nº 138/13 de 24 de Setembro	https://faolex.fao.org/docs/pdf/ang130771.pdf(Accessed 20 Dec 2024.)	ARTICLE 3 Scope 1 The School Meals Program is national in scope and benefits students enrolled in public and private primary schools on a co-payment basis.	ARTIGO 3 Âmbito 1 O Programa de merenda Escolar e de âmbito nacional e dele beneficiam os alunos matriculados em escolas do ensino primário publica e privadas em regime de comparticipação			ARTICLE 4 Objective of the Program The School Lunch Program has the following objectives: a) Stimulate children's ability to grasp knowledge B) Encourage the balanced development of all children's potential d) to supplement the students' nutritional needs e) contribute to the formation of healthy eating habits f) promote attendance and effective compliance with compulsory schooling	ARTICLE 4 Objective of the Program The School Lunch Program has the following objectives: a) Stimulate children's ability to grasp knowledge B) Encourage the balanced development of all children's potential c) Preventing school failure and dropout e) contribute to the formation of healthy eating habits f) promote attendance and effective compliance with compulsory schooling
Bangladesh	National Education Policy 2010	http://file-chittagong.portal.gov.bd/files/www.lakshmipur.gov.bd/files/f97d6b95_2046_11e7_8f57_286ed488c766/National%20Education%20Policy-English%20corrected%20_2_.pdf(Accessed 10 Dec 2024.)						24. Special provisions like free admission, free education materials, free lunch at schools and stipends will be arranged to attract and retain these children in the schools. Effective measures will be taken for their safe protection within the schools.
Brazil	LEI Nº 11.947, DE 16 DE JUNHO DE 2009.	https://www.planalto.gov.br/ccivil_03/_ato2007-2010/2009/lei/l11947.htm (Accessed 11Dec 2034)	Art. 2 The guidelines for school meals are: I - the use of healthy and adequate food, including the use of varied, safe food that respects culture, traditions and healthy eating habits, contributing to the growth and development of students and improving school performance, in accordance with their age group and state of health, including those who need specific attention;	Art. 2o São diretrizes da alimentação escolar: I - o emprego da alimentação saudável e adequada, compreendendo o uso de alimentos variados, seguros, que respeitem a cultura, as tradições e os hábitos alimentares saudáveis, contribuindo para o crescimento e o desenvolvimento dos alunos e para a melhoria do rendimento escolar, em conformidade com a sua faixa etária e seu estado de saúde, inclusive …			Art. 4 The National School Feeding Program - PNAE aims to contribute to the growth and biopsychosocial development, learning, school performance and the formation of healthy eating habits of students, through food and nutrition education actions and the provision of meals that cover their nutritional needs during the school term.	(Same text with the right column) Art. 4 The National School Feeding Program - PNAE aims to contribute to the growth and biopsychosocial development, learning, school performance and the formation of healthy eating habits of students, through food and nutrition education actions and the provision of meals that cover their nutritional needs during the school term.
Cabo Verde	Lei nº 89/VIII/2015 que estabelece o regime jurídico de alimentação e saúde escolar	https://faolex.fao.org/docs/pdf/cvi148344.pdf (Accessed 28 Dec 2024)	Principles The school food and health policy is based on the following principles: a) The universal provision of healthy and adequate school meals, as well as the promotion, prevention and health care of children and adolescents enrolled in pre-school and basic education; b) Equality and equity in access to school meals and health care, including the prevention of undesirable diseases or conditio…	Princípios A política de alimentação e saúde escolar baseia-se nos seguintes princípios: a) A universalidade no fornecimento de alimentação escolar saudável e adequada, bem como a promoção, prevenção e atenção à saúde das crianças e adolescentes matriculadas no ensino pré-escolar e básico; b) A igualdade e equidade no acesso à alimentação e cuidados de saúde escolar, incluindo a prevenção de doen…			Article 5 Objectives School food and health aims to contribute to the growth and integral development of students, learning, school performance and the formation of healthy eating practices for students, through food education and health education, health promotion, prevention and care, contributing to the fight against malnutrition and food insecurity.	(Same text with the right column) Article 5 Objectives School food and health aims to contribute to the growth and integral development of students, learning, school performance and the formation of healthy eating practices for students, through food education and health education, health promotion, prevention and care, contributing to the fight against malnutrition and food insecurity.
Ecuador	Ley Orgánica de Alimentación Escolar	https://www.fao.org/faolex/results/details/es/c/LEX-FAOC101460/ (Accessed 20 Feb 2025)					Article 1.- Purpose. - The purpose of this Law is to guarantee the right to food and nutrition in a sustainable manner for children and adolescents of school age, part of the National Education System, for the enjoyment of a dignified, healthy and active life.
Ghana	National School feeding Policy	https://www.mogcsp.gov.gh/mdocs-posts/national-school-feeding-policy/(Accessed 20 Feb 2025).	Rapid national socio-economic development achieved through a coordinated, integrated and accountable national school feeding programme delivering improved nutrition for school children, reliable domestic markets for local farmers, effective local catering services and enhanced local incomes.				4: Promote local collaboration and joint ownership of child nutrition, health promotion and education by local authorities, communities and stakeholders		1: Provide sustainable social development support to children in deprived Ghanaian communities through an efficient and reliable school feeding programme	3: Foster local economic development through capacity support for local enterprises involved in food production, marketing and processing	2: Strengthen collaboration and coordination between national and sub-national actors in implementing school feeding
Guatemala	1) Ley de Alimentación Escolar, Decreto 16-2017 2) Reglamento de la Ley de Alimentación Escolar, Acuerdo Gubernativo 183-2018 (Only cited to the Agrcultre)	1) Ley de Alimentación Escolar, Decreto 16-2017https://siteal.iiep.unesco.org/sites/default/files/sit_accion_files/10036.pdf (Accessed 10 Dec 2023.) 2) https://faolex.fao.org/docs/pdf/gua196828.pdf (Accessed 20 Dec 2023)					Article 1. Object. The purpose of this Law is to guarantee school meals, promote health and encourage healthy eating of children and adolescents attending public or private schools in order to take advantage of their teaching-learning process and the formation of healthy eating habits of students, through actions of food and nutrition education and food supply of students during the school year, …	(Same text with a part of the right column)Article 2. Specific objectives. The specific objectives of this Law are: a. Execute actions aimed at improving the nutritional status and academic development of students attending public or private educational centers.		Improve the permanence and performance of schoolchildren by providing them with better food and nutrition; 2. Socialize the execution of food development policies established by the Ministry of Education to the educational community; 3. Reactivate and energize the local economy through the Family Agriculture Program to Strengthen the Peasant Economy -PAFFEC-, run by the Ministry of Agriculture, L…
Honduras	Ley de Alimentación Escolar mediante decreto N° 125-2016	https://www.fao.org/faolex/results/details/es/c/LEX-FAOC174256/(Accessed 20 Feb 2025.)					ARTICLE 1.- OBJECTIVE. To create the legal framework for the State of Honduras to provide children in an adequate manner, the nutritional food ration in all public educational centers of pre-basic, basic and progressively secondary education levels of the country, within the framework of the human right to food that includes the right of children not to suffer from hunger and the generation of ad…	(Same text with the right column) ARTICLE 1.- OBJECTIVE. To create the legal framework for the State of Honduras to provide children in an adequate manner, the nutritional food ration in all public educational centers of pre-basic, basic and progressively secondary education levels of the country, within the framework of the human right to food that includes the right of children not to suffer fr…
India	The National Programme of Nutritional Support to Primary Education (NP-NSPE)	https://pmposhan.education.gov.in/Files/Guidelines/10.FINAL_Guidelines_MDM_19_sept.pdf (Accessed 20 Dec 2023.)					(i)Improving the nutritional status of children in classes I – V in Government, Local Body and Government aided schools, and EGS and AIE centres.	(ii)Encouraging poor children, belonging to disadvantaged sections, to attend school more regularly and help them concentrate on classroom activities.	(iii)Providing nutritional support to children of primary stage in drought-affected areas during summer vacation.
Jamaica	National School Nutrition Policy (DRAFT)	https://moey.gov.jm/wp-content/uploads/2022/05/DRAFT-POLICY-National-School-Nutrition-Policy-.pdf(Accessed 20 Feb 2025.)	The National School Nutrition Policy is a significant milestone, achieved by the Government of Jamaica through the Ministry of Education and Youth in association with collaborating Ministries/agencies in guiding the process for the provision of good nutrition coupled with wellness especially for the most vulnerable students in our society. This policy will seek to ensure that children entering ou…				In keeping with the Sustainable Development Goals 2030, the main purpose of the NSNP is to provide a National framework that promotes and facilitates healthy eating habits and a physically active lifestyle among students in Jamaica. This will foster the physical, social and cognitive development of children and contribute to the reduction in malnutrition. The Policy will target students particula…	(Same text with a part of the right column) 7. contributing to improvements in the nutritional knowledge of children and their families.	5. promoting the principles of food security, nutritional health and equity through the provision of free, subsidised or full-cost meals for all children according to assessed needs.	3. establishing partnerships with local producers and small farmers to provide a sustainable source of locally produced foods to support the National School Feeding Programme. 4. encouraging schools to develop school gardens that help to support the National School Feeding programme	6. facilitating improvements in the management and monitoring of the School Feeding Programme (SFP).
Japan	School Lunch Act	https://laws.e-gov.go.jp/law/329AC0000000160 (Accessed 20 Feb 2025).					Artichle 2 (i) To maintain and promote health through proper nutrition.	Article 2 (ii) To deepen students' correct understanding of food in daily life, to cultivate the ability to make sound dietary decisions, and to nurture desirable eating habits. (iii) To enrich school life and foster a pleasant sociability and cooperative spirit. (iv) To deepen students' understanding that dietary life is based on the benefits of nature, and to cultivate a spirit of respect for l…
	Fundamental Law of Nutrition Education	https://laws.e-gov.go.jp/law/417AC1000000063(Accessed 20 Feb 2025)			National and local government: Support for the preparation of guidelines for the promotion of nutrition education in schools, day-care centers, etc., the establishment of teaching staff appropriate for teaching nutrition education, the raising of awareness of the role to be played by those in leadership positions in the promotion of nutrition education, and other guidance systems for nutrition ed…
Kenya	National school meals and implementation strategy	https://docs.wfp.org/api/documents/WFP-0000116843/download/(Accessed 20 Feb 2025)	School children are well-nourished and healthy to be able to learn.		To provide, promote and coordinate school-meal and nutrition initiatives in Kenya.		Strategic Objective 1. To increase awareness and intake of adequate, locally available and nutritious foods among school children and their communities	Strategic Objective 2. To improve the enrolment, attendance, retention, completion and learning of school children with equity		Strategic Objective 3. To promote local and inclusive development	Strategic Objective 4. To develop and implement a sustainable national school meals and nutrition programme	Strategic Objective 5. To promote partnerships and multi-sectoral coordination for complementary support and effective implementation of the school meals and nutrition programme
Namibia	Namibia School Feeding Policy	https://www.fao.org/docs/devschoolfoodlibraries/materials-from-countries/namibian-school-feeding-policy-(2018-2023).pdf?sfvrsn=790f88f4_5(Accessed 20 Feb 2025)	To create an enabling environment for learning by reducing hunger among school children, optimise their health and nutrition.		To support the provision of balanced and diversified meals at schools that promotes nutrition and health of learners.		・Enhance nutrition and health of learners through provision of balanced and fortified meals.	・Enhance access, retention and learning outcomes through timely access to diverse nutritious food in schools.		・Support smallholder producers by linking them to the Namibia School Feeding Programme.		・Strengthen coordination and sectoral linkages in the management, implementation and monitoring of the Namibia School Feeding Programme.
Nepal	Joint Action Plan 2071/72 – 2076/77 School Health and Nutrition	https://faolex.fao.org/docs/pdf/nep191267.pdf(Accessed 20 Feb 2025)	The Goal of JAP (Joint Action Plan) is to contribute on development of physical, mental, emotional and educational status of school children.				• To promote nutritious mid-day meal in school • To promote healthy behaviours on School Health and Nutrition among children • To increase capacity of SHN (School Health and Nutrition) focal teacher on School Health and Nutrition services				・To incorporate SHN (School Health and Nutrition) program in SIP (School Improvement Plan) /annual work plan of schools
Panama	Ley 115 de 5 de diciembre de 2019	https://siteal.iiep.unesco.org/sites/default/files/sit_accion_files/11227.pdf(Accessed 20 Feb 2025)					Article 2. The objectives of the Study Without Hunger Program are the following: 1. to offer healthy food and adequate nutrition to students in official educational centers, through the purchase of quality national food products. 2. To contribute to the biopsychosocial development of learning, school performance and the formation of healthy eating habits (A part of article 2 as cited left column).	Article 2. 2. To contribute to the biopsychosocial development of learning, school performance and the formation of healthy eating habits. Article 5. Article 4 of Law 35 of 1995 shall read as follows: The Study Without Hunger program is incorporated into the Complementary Food Program, with the objective of serving the school population of the most vulnerable sectors of the country who are studyi…	Article 5. Article 4 of Law 35 of 1995 shall read as follows: The Study Without Hunger program is incorporated into the Complementary Food Program, with the objective of serving the school population of the most vulnerable sectors of the country who are studying at the first level of education or general basic education, which includes preschool, primary and middle school, as well as those who ar…	(A part of article 2)Article 2. The objectives of the Study Without Hunger Program are the following: 1. to offer healthy food and adequate nutrition to students in official educational centers, through the purchase of quality national food products.
Philippines	Republic Act 11037, Masustasyang Pagkain para sa Batang Pilipino Act	https://republicact.com/docs/statute/19162/ra-11037-masustansyang-pagkain-para-sa-batang-pilipino-act(Accessed 20 Dec 202) https://web.senate.gov.ph/republic_acts/ra%2011037.pdf	Declaration of Policy.— The State recognizes the vital role of the youth in nation-building and shall promote and protect their physical, moral, spiritual, intellectual, and social well-being. In recognition of the demonstrated relationship between food and nutrition, and the capacity of students to develop and learn, the State shall establish a comprehensive national feeding program that will ad…				School-Based Feeding Program.— The DepED (Deprtment of Education )shall implement a school-based feeding program for undernourished public school children from kindergarten to grade six (6): Provided, That the Program shall include the provision of at least one (1) fortified meal to all undernourished public elementary school children for a period of not less than one hundred twenty (120) days in…
Republic of Congo	Politique Nationale d'Alimentation Scolaire	https://docs.wfp.org/api/documents/WFP-0000117050/download/((Accessed 20 Feb 2025)) https://www.sgg.cg/JO/2020/congo-jo-2020-04.pdf	The policy's vision is to ensure sustainable, good-quality school meals based on local produce for all children enrolled in all basic education schools in the Republic of Congo by 2025.	La Vision de la politique est d’assurer une Alimentation scolaire durable de bonne qualité et à base de produits locaux pour tous les enfants inscrits dans toutes les écoles de l’enseignement de base en République du Congo à l’horizon 2025.	The aim is to promote the cognitive, intellectual, physical, mental and moral development of children through a healthy, balanced school diet based on local produce, recognized as a multi-sectoral platform with multiple benefits and advantages.	Le but recherché est de promouvoir le développement cognitif, intellectuel, physique, mental et moral des enfants à travers une alimentation scolaire saine, équilibrée et à base de produits locaux reconnue comme une plateforme multisectorielle aux bénéfices et avantages multiples.	Strategic Area 2: Health and Nutrition/Hygiene and Sanitation: The PNAS (Politique Nationale d'Alimentation Scolaire) must: (i) contribute to improving the nutritional status of schoolchildren; (ii) ensure a healthy diet for all pupils; (iii) reduce micronutrient deficiencies; (iv) ensure a minimum energy intake of 800 kcal/child/day; (v) promote good water, hygiene and sanitation practices in pr…	Strategic axis 1: Education: The PNAS must: (i) facilitate access to good quality basic education for all Congolese children; (ii) contribute to improving school attendance and performance; (iii) improve school completion by reducing drop-out rates. This strategic objective, linked to that of PRAASED, targets all school-age children in an inclusive way, regardless of their gender, or their family…	Strategic axis 3: Social development: The PNAS should lead to (i) an increase in the level of food and nutritional security for pupils; (ii) an improvement in family incomes through the transfer of the cost of meals taken in the canteen; (iii) the strengthening of the organizational and action capacities of pupils' parents and management committees to ensure their greater involvement in the progr…	Strategic axis 4: Local production: The PNAS will contribute to (i) increasing local agricultural, fishing and small-scale livestock production; (ii) the processing, conservation and marketing of local products by small-scale producers; (iii) the introduction of local products in the canteen food basket.	Strategic axis 5: Trade and Industry: The PNAS should lead to: (i) enhancing food value chains, production, processing, fortification, preservation and marketing of local products; (ii) creating job opportunities in these chains; (iii) ensuring a stable income for small producers; (iv) increasing food quality and safety.	The long-term objective of the Policy is to support the government's actions for the "development of human capital with the strengthening of the education system and the improvement of the health system ... with a view to improving the development of other sectors. The specific objectives of the present policy, defined during the national consultation on school nutrition, are translated into stra…
Saint Kitts and Nevis	St.Kitts and Nevis Nutrition and Food Security Policy	https://faolex.fao.org/docs/pdf/stk148759.pdf (Accessed 20 Dec 2023)	The long-term goal of the Policy is to achieve sustainable food and nutrition security and to eliminate all forms of malnutrition in order to have a well-nourished and healthy population that can fulfill its aspirations to good health and economic well-being and effectively contribute to national economic development.				(2.3.3Food Access)Policy Statement1:Ensuring access of the population to minimum basic food items providing recommended dietary allowance, through: Developing and improving social meal programmes, such as school based meal programs, meals on wheels, food basket programmes to include at least 50% local food content, etc.		(2.3.3Food Access)Policy Statement 3:The Government of SKN (Saint Kitts and Nevis )will improve the social protection system, including the strengthening of the safety net system which provides coverage for vulnerable groups women,aged,children, youth, and persons with disabilities) through: Improving and expanding the school feeding programme in order to provide adequate and nutritious food for …	(2.3.4Food Utilization)Policy Statement 3: ・Adopting a policy that the local content of the meals provided under national school feeding programmes should increase in line with the national food import replacement policy/strategy.	(2.3.4Food Utilization)Policy Statement 3: ・Developing national guidelines for the preparation and sale to children of school meals that promote health and wellness.
Sao Tome and Principe	Lei n.⁰ 1/2023	https://faolex.fao.org/docs/pdf/sao215703.pdf (Accessed 20 Apl 2025)					b) To contribute to improving children's food and nutrition security	c) To guarantee the right of access to education for all children, regardless of their origin, gender, physical, mental or social condition; d) To reinforce the importance of consuming local products in school meals.	b) To contribute to improving children's food and nutrition security;	d)To reinforce the importance of consuming local products in school meals.
Sierra Leone	2024 national school feeding policy	https://mbsse.gov.sl/wp-content/uploads/2021/05/National-School-Feeding-Policy_May2021.pdf(Accessed 20 Apl 2025)	SECTION 5: POLICY CONCLUSION Improving the school feeding program is imperative for human development and economic growth. It is an integral part of Sierra Leone’s priorities to achieving the vision for long-term development. This is so because of the returns derived from good nutrition for schoolchildren both in their immediate and longer-term competencies. Besides relieving short-term hunger an…				In Health and Nutrition: reduced chronic and acute malnutrition, including reduced protein-energy and micronutrient deficiencies by providing pupils in preprimary and basic schools with healthy, diverse, and nutritionally sufficient meals on every school day, alongside with complementary interventions such as deworming and increased nutritional awareness and skills of children and parents.	In Education: (i) increased access to school, regular attendance, retention, concentration to learn, and completion of the full school cycles; (ii) gradual integration of a comprehensive home-grown school feeding into the education system from pre-primary to junior secondary school.	: In Social Development: increased social living conditions of poorest segments of the population in terms of reduced economic gaps, inequities, and disparities among communities as well as the various components of the population in the rural areas where the IHGSFP will be implemented.	In Agriculture: increased national food production and processing by providing a stable and predictable market for local small farmers and by encouraging them to increased competitiveness, professionalization, and commercialization of local products, allowing small farmers to make investments on a long-term basis. In Rural Development: strengthened and enhanced food value chains in Sierra Leone i…	The long-term objective of this policy is to ensure that school feeding contributes to the vision, mission, and goals of the GoSL as articulated in the National Development Plan and the Education Sector Plan, by providing locally produced and processed nutritious and healthy school meals to all pupils enrolled in pre-primary and basic and junior secondary education schools, contributing to the im…
Spain	Orden del Ministerio de Educación y Cultura de 1992,	https://www.boe.es/buscar/doc.php?id=BOE-A-1992-27221(Accessed 20 Feb 2023)					This program is aimed at the primary school population with the objective of preventing childhood obesity and has the collaboration of the educational and health administrations of the Autonomous Communities. In order to encourage the acquisition of healthy eating habits, the Perseus Program has been providing its own didactic and training material, among which is the present Guide to school cant…	These are professionals who attend and supervise schoolchildren during lunch and recess time, helping them to create and develop habits and attitudes favorable to health, hygiene, participation, coexistence and correct eating behavior,
United States of America	National School Lunch Act 1946	https://www.govinfo.gov/content/pkg/COMPS-10333/pdf/COMPS-10333.pdf(Accessed 20 Feb 2025)	SEC. 2. ø42 U.S.C. 1751¿ It is hereby declared to be the policy of Congress, as a measure of national security, to safeguard the health and well-being of the Nation’s children and to encourage the domestic consumption of nutritious agricultural commodities and other food, by assisting the States, through grants-in-aid and other means, in providing an adequate supply of foods and other facilities …				SEC. 2. ø42 U.S.C. 1751¿ It is hereby declared to be the policy of Congress, as a measure of national security, to safeguard the health and well-being of the Nation’s children and to encourage the domestic consumption of nutritious agricultural commodities and other food, by assisting the States, through grants-in-aid and other means, in providing an adequate supply of foods and other facilities …		SEC. 2. ø42 U.S.C. 1751¿ It is hereby declared to be the policy of Congress, as a measure of national security, to safeguard the health and well-being of the Nation’s children and to encourage the domestic consumption of nutritious agricultural commodities and other food, by assisting the States, through grants-in-aid and other means, in providing an adequate supply of foods and other facilities …	SEC. 2. ø42 U.S.C. 1751¿ It is hereby declared to be the policy of Congress, as a measure of national security, to safeguard the health and well-being of the Nation’s children and to encourage the domestic consumption of nutritious agricultural commodities and other food, by assisting the States, through grants-in-aid and other means, in providing an adequate supply of foods and other facilities …
Zambia	National HGSM (Home Grown School Meals (HGSM)) Strategy	https://www.edu.gov.zm/wp-content/uploads/2023/02/NATIONAL-STRATEGY-ON-HGSM-2020-2024-web-003.pdf(Accessed 20 Feb 2025)	to have a school meals programme that enhances human development and contributes to reducing poverty and vulnerability.		The goal of the HGSM strategy is to contribute to improved nourishment, health and learning outcomes of learners and increased socio-economic empowerment of local communities in Zambia by 2024.		To increase awareness, production and consumption of nutritious, diverse and safe food among learners;	To improve enrolment, attendance, retention and progression of learners;		To promote market participation of smallholder farmers with quality and diversified food products in the HGSMs programme;
